# Supplementary material for: Association between Ultrasound Features and the 21-Gene Recurrence Score Assays in Patients with Oestrogen Receptor-Positive, HER2-Negative, Invasive Breast Cancer
Source: PLoS One. 2016 Jun 30;11(6):e0158461. doi: 10.1371/journal.pone.0158461 (PMC4928814; doi:10.1371/journal.pone.0158461)
Supplement: S1 File — (XLSX) [file pone.0158461.s001.xlsx]

## Sheet: Sheet1
		Oncotype Dx	US									Pathology
No.	Age	RS (0-100)	Echotexture_(1:homogeneous fat 2:homogeneous fibroglandular 3:heterogeneous)	Shape_mass_US (1:oval 2:round 3:irregular)	Orientation (1:parallel 2:not parallel)	Margin_US (1:circumscribed 2:indistinct 3:angular 4:microlobulated 5:spiculated)	Echopattern (1:anechoic 2:hyperechoic 3:complex 4:hypoechoic 5:isoechoic 6:heterogeneous)	Posterior feactures (1:no 2:enhancement 3:shadowing 4:combined)	Calcification (1:present 2:absent)	Size_US (CM)	Roundness	Tumor type_(1:ductal 2:lobular 3:others)	LVI (0: negative, 1:positive)	LN meta (0: negative, 1:positive)	Nuclear grade (1: low grade, 2: high grade)	Histologic grade (1: low grade, 2: high grade)	PR (0: negative, 1:positive)	HER2 (0:negative 1:positive 2:unknown)	p53 (0: negative, 1:positive)	EGFR (0: negative, 1:positive)	CK56 (1:positive 0:negative 2:unknown)	Ki-67
1	45	10	3	3	1	2	6	2	2	1.5	0.637491	2	0	0	1	1	1	0	0	0	0	1
2	43	36	2	1	1	2	6	1	1	1.6	0.351391	1	0	0	2	2	1	0	0	0	0	1
3	49	6	2	3	2	4	4	1	2	1.3	0.449307	1	0	0	1	1	1	0	0	0	0	1
4	42	15	3	3	2	4	4	1	2	1.3	0.415787	1	0	0	2	2	1	0	0	0	0	1
5	62	27	2	1	2	5	4	1	2	1	0.460141	1	0	0	2	1	0	2	0	0	0	1
6	50	14	2	3	1	3	4	1	2	1.4	0.573132	1	0	0	2	2	1	2	0	0	0	1
7	59	7	3	1	1	2	4	4	2	1.8	0.536495	1	0	0	1	1	1	0	0	0	0	1
8	52	21	2	3	2	4	6	1	2	2.2	0.477086	1	1	0	2	1	1	0	0	0	0	1
9	47	16	3	3	1	4	6	1	2	2.1	0.285874	1	0	0	2	1	1	0	0	0	0	1
10	39	6	3	3	1	4	4	1	2	2.1	0.768271	1	0	0	1	1	1	0	0	0	0	1
11	46	17	2	3	2	5	6	1	2	1.9	0.375024	1	1	0	2	2	1	0	0	0	2	1
12	41	23	3	1	1	2	4	1	1	1.8	0.465542	1	0	0	2	2	0	0	0	0	0	1
13	50	41	2	3	1	4	4	1	1	3.1	0.323875	1	0	0	2	2	0	1	0	0	0	2
14	47	1	2	1	1	1	4	2	2	1.4	0.457187	1	0	0	1	2	1	0	0	0	0	1
15	48	11	3	2	2	2	4	3	2	1.5	0.621211	1	0	0	2	2	1	0	0	0	0	1
16	44	14	3	1	2	2	4	2	2	1.9	0.490476	1	0	0	1	1	1	2	0	0	0	1
17	54	26	2	3	2	5	4	1	1	2.3	0.283387	1	0	0	2	2	1	0	0	0	0	1
18	48	20	2	3	2	5	4	3	1	1	0.300039	1	0	0	1	1	1	0	0	0	0	1
19	42	23	2	1	1	2	4	1	2	1.5	0.413353	1	0	0	1	1	1	0	0	0	0	1
20	48	13	2	1	2	4	4	1	2	1.1	0.594769	1	0	0	1	1	1	0	0	0	0	1
21	44	17	2	1	1	1	4	1	2	1.5	0.589478	1	0	0	1	1	1	0	0	0	0	1
22	59	15	3	3	1	5	4	4	2	3.2	0.559385	1	0	0	2	2	0	0	0	0	0	1
23	43	18	2	3	2	5	4	3	2	0.7	0.296793	1	1	1	1	1	1	0	0	0	0	1
24	60	35	2	3	1	5	4	4	2	2.4	0.318626	1	0	0	2	2	0	0	0	0	0	1
25	40	17	2	3	1	2	5	1	2	2	0.373652	1	0	0	2	2	1	2	0	0	0	2
26	48	18	2	3	1	4	6	1	2	1.7	0.480988	1	1	0	2	2	1	0	0	0	0	1
27	49	9	2	3	2	5	6	1	2	1.6	0.503389	1	0	0	1	1	1	0	0	0	0	1
28	42	21	2	3	1	2	4	4	2	4	0.262338	2	0	0	1	1	0	0	0	0	0	1
30	43	17	2	3	1	2	6	1	2	2.4	0.639999	3	0	0	1	1	1	2	0	0	0	1
31	53	17	3	3	1	5	6	4	2	3.7	0.506432	1	0	0	2	2	1	0	0	0	2	1
32	54	26	2	3	1	4	4	1	1	2.4	0.289407	1	1	0	2	2	1	0	0	0	0	1
33	47	14	2	3	2	2	6	1	1	2.3	0.396284	1	1	0	2	2	1	2	0	0	0	1
34	43	19	2	3	1	5	4	1	2	1.5	0.540226	1	0	0	1	1	1	2	0	0	0	1
35	47	8	2	3	1	2	3	1	1	2.9	0.376458	1	0	0	1	1	1	2	0	0	0	1
36	43	37	2	2	1	1	4	1	2	1.7	0.578774	1	0	0	2	2	0	0	0	0	0	1
37	45	35	3	3	1	4	4	1	2	1.1	0.417216	1	0	0	2	2	0	0	0	0	0	1
38	40	14	2	3	1	2	6	1	2	2.7	0.432696	1	1	0	1	2	1	0	0	0	0	1
39	42	17	2	3	2	5	4	3	2	1.8	0.384096	1	0	0	1	1	1	0	0	0	0	1
40	51	5	2	3	1	5	6	3	2	1.6	0.328406	1	0	0	1	1	1	0	0	0	0	1
41	51	13	2	2	2	5	4	1	1	1.3	0.424794	1	1	0	1	1	1	0	1	0	0	1
42	53	10	1	3	2	5	4	3	2	1	0.673152	1	0	0	1	1	1	0	0	0	0	1
43	52	17	2	3	2	5	4	3	2	1.2	0.339782	1	1	0	1	1	1	0	0	0	0	1
44	44	22	2	3	1	5	4	2	1	1.8	0.35246	1	1	0	2	2	1	0	1	0	0	1
45	54	18	2	1	2	2	4	1	1	1.2	0.513361	1	0	0	2	1	1	0	0	0	0	1
46	45	11	2	3	2	5	6	3	1	1.3	0.349033	1	0	0	2	2	1	0	0	0	0	1
47	52	13	2	3	2	5	4	1	2	1.8	0.360136	1	1	0	1	1	1	0	0	0	0	1
48	52	22	2	2	2	5	6	1	1	1.6	0.557602	1	1	0	1	1	1	0	1	0	0	1
49	39	20	3	3	1	4	4	2	2	1.5	0.448483	1	0	0	2	1	0	0	1	0	0	1
50	48	18	2	3	1	2	6	1	1	1.9	0.487951	1	0	0	1	2	1	0	1	0	0	1
51	38	34	2	1	1	1	4	2	1	2.2	0.574507	1	1	0	2	2	0	0	1	0	0	1
52	30	13	3	3	1	5	4	1	2	1.1	0.451292	1	0	0	1	1	1	0	1	0	0	1
53	48	8	2	3	1	2	6	3	1	1.4	0.513447	1	0	0	1	1	1	0	1	0	0	1
54	50	19	2	3	2	2	6	3	2	3.9	0.330259	2	0	0	1	1	0	0	1	0	0	1
55	53	14	2	3	2	5	4	1	2	1.2	0.45168	1	0	0	1	1	1	0	1	0	0	1
56	35	24	2	3	1	4	6	1	2	2.8	0.360364	1	0	0	1	1	0	0	1	0	0	1
57	64	24	2	3	1	2	6	2	2	1.3	0.517468	1	0	0	1	1	0	0	1	0	0	1
58	39	15	2	2	2	1	4	2	2	1.4	0.603945	1	0	0	1	2	1	0	1	0	0	1
59	39	10	3	3	2	4	4	1	2	1.6	0.490538	1	0	0	2	2	1	0	1	0	0	1
60	42	14	3	3	1	5	4	4	1	1.8	0.251572	1	0	0	1	1	1	0	1	0	0	1
61	38	21	3	3	2	4	4	1	2	1.4	0.258043	1	0	0	1	1	1	2	1	0	0	1
62	49	22	2	3	1	5	6	1	2	1.9	0.455068	1	1	0	1	1	0	0	1	0	0	1
63	48	22	2	1	2	1	4	1	2	1	0.520711	1	0	0	1	1	1	0	1	1	0	1
64	47	52	3	3	1	4	6	4	1	1.6	0.412677	1	1	0	2	2	0	0	1	1	0	2
65	44	14	2	3	1	4	4	3	2	1.7	0.344591	2	0	0	2	2	1	0	1	0	0	1
66	50	25	2	2	2	4	4	1	2	1.1	0.477044	1	0	0	2	2	0	0	1	0	0	1
67	47	17	3	3	2	5	4	1	2	2.2	0.43862	1	0	0	1	1	1	0	1	0	0	1
68	50	6	2	2	2	2	4	1	2	0.6	0.435991	1	0	0	2	1	1	0	1	0	0	1
69	50	15	2	3	2	5	4	3	2	1.7	0.363281	1	0	0	1	1	1	0	1	0	0	1
70	67	15	3	3	2	5	6	3	1	1.7	0.353723	1	0	0	1	1	1	0	1	0	0	1
71	44	8	2	3	2	5	4	3	1	1.2	0.4485	1	0	0	1	1	1	0	1	0	0	1
72	46	14	3	3	2	5	4	3	2	1.4	0.377336	1	0	0	1	1	1	0	1	0	0	2
73	38	25	1	3	2	5	4	3	2	1.2	0.352006	1	0	0	2	2	1	0	1	0	0	2
74	53	11	3	1	1	2	4	3	2	0.7	0.53727	1	0	0	1	1	1	0	1	0	0	2
75	38	10	3	2	2	4	4	1	1	1.3	0.49095	1	0	0	1	1	1	0	1	0	0	2
76	33	16	3	2	2	2	4	1	2	1.2	0.434836	1	0	0	1	1	1	0	1	0	0	1
77	60	25	2	1	1	1	6	1	2	0.7	0.5664	1	0	1	1	1	0	0	1	0	0	1
78	51	19	3	3	2	5	4	4	2	3	0.300997	2	0	0	1	1	1	0	1	0	0	1
79	49	13	2	3	1	4	6	1	2	1.3	0.316856	1	0	0	1	1	1	0	1	0	0	1
80	51	24	2	2	1	4	4	1	2	1.6	0.405826	1	0	0	1	1	1	0	1	0	0	1
81	50	12	3	1	1	2	4	1	2	1.2	0.489368	1	0	0	1	1	0	0	1	0	0	1
82	44	16	2	3	2	5	6	1	2	1.2	0.380584	1	0	0	1	1	1	0	0	0	0	1
83	57	13	3	3	2	5	4	1	2	1.2	0.209476	1	1	1	1	1	1	0	1	0	0	1
84	46	14	2	3	1	5	4	3	2	1.9	0.249791	1	0	0	1	1	1	0	1	0	0	1
85	45	13	2	3	2	4	4	2	2	2.1	0.420265	1	0	1	1	1	1	0	1	0	0	1
86	50	35	2	3	1	2	6	1	1	2	0.406232	1	1	1	1	1	1	0	1	0	0	2
87	45	19	2	3	1	4	4	1	2	1.5	0.327868	1	0	1	1	1	1	0	1	0	0	1
88	53	20	2	1	1	4	6	2	1	2.5	0.377698	1	0	0	1	1	1	0	1	0	0	1
89	51	9	2	3	1	2	6	3	2	2.3	0.384093	2	0	1	1	1	1	0	1	0	0	1
90	59	20	3	2	2	2	4	1	2	0.6	0.579562	1	0	0	1	1	1	0	1	0	0	1
91	55	17	3	3	1	2	6	1	1	1.8	0.665888	3	0	1	1	1	0	0	0	0	0	1
92	49	3	3	2	2	1	3	2	2	1.2	0.495746	1	0	0	1	1	1	0	1	0	0	1
93	48	41	2	2	2	1	4	2	1	1.8	0.677826	1	1	1	2	2	0	0	1	0	0	1
94	58	11	2	3	1	5	4	1	2	1.8	0.296903	1	1	1	1	1	1	0	1	0	0	1
95	33	8	3	3	1	4	6	1	2	4.7	0.264363	1	0	1	1	1	1	0	1	0	0	1
96	35	7	2	1	1	2	4	1	1	1.9	0.581641	1	0	0	1	1	1	0	1	0	0	2
97	63	20	2	3	2	2	5	1	2	0.8	0.401608	1	0	1	1	1	1	0	1	0	0	1
99	48	27	2	1	1	5	4	1	2	1.1	0.433023	1	0	0	1	1	1	0	1	0	0	1
100	62	21	2	3	2	2	4	1	2	1.1	0.523549	1	0	0	1	1	1	0	1	0	0	1
101	51	8	2	2	2	1	5	1	2	0.7	0.62894	1	0	0	1	1	1	0	1	0	0	1
102	50	21	2	1	1	2	4	1	2	0.9	0.434221	1	0	0	1	1	1	0	1	0	0	1
103	41	15	2	1	1	4	5	1	2	1.1	0.50391	1	1	0	1	1	1	0	1	0	0	1
104	45	8	2	1	1	2	6	1	2	0.9	0.400524	2	0	0	1	1	1	0	1	0	0	1
105	38	17	3	3	2	5	6	1	2	1.4	0.287048	1	0	0	1	1	1	0	1	0	0	1
106	39	22	2	3	2	2	6	3	2	1.3	0.481866	1	1	0	1	2	1	0	1	0	1	1
107	38	12	1	3	2	4	4	1	2	2.3	0.553608	1	0	1	1	1	1	0	1	0	0	1
108	37	21	2	1	1	1	5	1	2	2	0.497709	1	0	1	1	1	1	0	1	0	0	2
109	51	36	2	3	1	3	4	3	2	2	0.329781	1	1	1	1	1	1	0	1	0	0	2
110	46	24	3	1	1	4	5	1	2	0.8	0.500576	1	0	0	1	1	1	0	1	0	0	1
111	50	12	2	1	1	2	4	1	2	1.1	0.466172	1	1	0	1	1	1	0	1	0	0	1
112	41	14	3	1	1	2	4	1	2	1.5	0.507295	1	0	0	1	1	1	0	1	0	0	1
113	58	9	3	3	2	3	4	1	2	1.2	0.466699	1	0	0	1	1	1	0	1	0	0	2
114	31	37	2	3	1	2	4	1	1	1.7	0.496787	1	0	0	2	2	1	0	1	0	0	1
115	41	15	2	3	2	3	4	1	2	1.1	0.423516	1	0	0	1	1	1	0	1	0	0	1
116	43	42	2	3	1	5	6	1	1	1.4	0.372565	1	1	1	2	2	1	0	1	0	0	1
117	62	12	2	3	1	4	4	3	2	2.4	0.33377	1	0	0	1	1	1	0	1	0	0	1
118	63	20	1	3	2	5	4	1	1	0.9	0.380284	1	1	1	1	1	1	0	1	0	0	1
119	55	16	2	1	1	4	4	1	1	1.7	0.40598	1	0	0	1	1	1	0	1	0	0	1
120	42	3	3	3	1	2	6	1	1	4.1	0.347922	1	1	0	1	1	1	0	1	0	0	1
121	38	24	2	1	1	4	4	1	1	1.6	0.533106	1	1	0	2	2	1	0	1	0	0	1
122	47	21	3	3	1	4	4	4	2	3.3	0.344497	1	1	0	1	1	1	0	1	0	0	2
123	46	17	2	1	2	4	6	1	2	1.2	0.50134	1	0	0	1	1	1	0	1	0	0	2
124	64	14	3	3	1	4	6	1	2	2.2	0.371217	1	0	1	1	1	1	0	0	0	0	1
125	35	15	3	1	2	2	4	1	2	0.7	0.545282	1	0	0	1	1	1	0	0	0	0	1
126	29	41	3	1	1	2	4	1	2	1.1	0.544372	1	1	0	2	2	1	0	0	0	0	2
127	40	19	3	3	1	3	6	1	1	4	0.347322	1	0	0	1	1	0	0	0	0	0	1
128	48	20	2	3	2	5	4	1	2	0.9	0.401506	1	0	0	1	1	1	0	1	0	0	1
129	56	10	3	3	1	5	5	1	2	1.5	0.39844	1	1	1	1	1	1	0	1	0	0	1
130	51	47	2	1	1	1	6	2	2	2.5	0.57045	3	1	0	1	1	0	0	1	0	0	2
131	33	17	2	3	2	5	4	1	1	1.2	0.233688	1	1	0	1	1	1	0	1	0	0	1
132	48	18	3	3	2	3	4	1	2	1.4	0.398187	1	0	0	1	1	1	0	1	0	0	1
133	36	32	3	3	1	4	6	2	1	3.3	0.412519	1	1	0	1	1	1	0	1	0	0	1
134	50	15	2	3	2	5	4	1	2	1.8	0.382078	1	1	1	1	1	1	0	1	0	0	1
135	39	23	2	1	1	1	4	1	2	2.2	0.416397	1	1	1	1	1	1	0	1	0	0	1
136	40	14	2	1	1	2	6	1	1	2.2	0.436615	1	1	0	1	1	1	0	0	0	0	1
137	42	21	2	3	1	2	4	2	2	2.5	0.363538	1	1	1	1	1	1	0	1	0	0	1
138	56	28	3	3	1	5	4	1	2	1.5	0.598151	1	1	0	1	1	1	0	1	0	0	1
139	36	15	3	2	2	1	5	2	2	1.4	0.487021	3	0	0	1	1	1	0	1	0	0	1
140	44	3	1	3	2	5	6	1	2	1.7	0.355998	1	0	0	1	1	1	0	1	0	0	1
141	46	11	1	3	2	5	4	3	2	1	0.358781	1	0	0	1	1	1	0	0	0	0	1
142	49	14	3	3	1	2	6	1	2	2.3	0.385401	1	0	0	1	1	1	0	1	0	0	1
143	46	23	2	3	1	2	6	1	2	1.8	0.574113	3	0	0	1	1	1	0	0	0	0	1
144	43	8	2	3	2	5	4	1	2	1.9	0.396352	1	0	1	1	1	1	0	0	0	0	1
145	52	13	2	3	2	5	4	1	2	0.9	0.406306	1	0	0	1	1	1	0	0	0	0	1
146	45	23	2	3	1	2	6	1	2	2.2	0.501548	1	0	0	2	2	1	0	0	0	0	1
147	42	15	1	1	1	4	5	1	2	1.2	0.54025	1	0	0	1	1	1	0	1	0	0	1
148	35	20	2	1	1	1	6	2	2	3.9	0.766185	3	0	0	1	1	1	0	1	0	0	1
149	44	11	2	3	1	5	6	1	2	1.5	0.258842	3	0	0	1	1	1	0	1	0	0	1
150	67	32	2	3	1	2	4	4	2	1.8	0.569854	1	0	1	1	1	1	0	1	0	0	1
151	39	14	2	3	1	2	6	1	2	1.8	0.350519	1	0	0	1	1	1	0	1	0	0	1
152	51	10	2	3	1	4	6	1	2	2.6	0.211342	1	0	0	1	1	1	0	0	0	0	1
153	51	25	2	3	1	4	6	1	2	2.1	0.625784	1	0	0	1	1	1	0	1	0	0	1
154	30	13	3	1	1	4	6	1	2	1.2	0.280674	1	0	0	1	1	1	0	0	0	0	1
155	56	14	2	3	2	5	6	1	2	1.5	0.24689	3	1	1	1	1	1	0	1	0	0	1
156	62	0	3	3	2	5	4	3	2	1.2	0.365797	1	1	0	1	1	1	0	1	0	0	1
157	45	19	2	3	2	5	6	1	2	2.4	0.299941	1	1	0	1	1	1	0	1	0	0	1
158	49	21	3	3	1	2	6	1	1	2.1	0.418727	1	0	1	1	1	1	0	1	0	0	1
159	32	22	2	2	2	4	4	1	2	0.8	0.61056	1	0	0	1	1	1	0	1	0	0	1
160	49	22	2	3	1	4	4	1	1	0.9	0.508788	1	0	1	1	1	1	0	0	0	0	1
161	51	24	3	1	1	1	6	1	2	1.5	0.572641	1	1	0	1	1	1	0	1	0	0	1
162	51	20	3	3	2	5	4	3	2	1.3	0.417737	2	0	0	1	1	1	0	1	0	0	1
163	44	20	3	3	2	3	4	1	2	1.5	0.611156	1	0	0	1	1	1	0	1	0	0	1
164	51	15	2	2	2	2	4	1	2	0.7	0.498694	1	0	0	1	1	1	0	1	0	0	1
165	52	41	2	1	1	1	4	2	1	1.8	0.723901	3	1	1	1	1	1	0	1	0	0	2
166	51	10	2	2	2	2	4	1	2	0.8	0.399834	3	0	0	1	1	1	0	1	0	0	1
167	42	36	2	3	1	4	4	1	2	2	0.532905	1	1	0	1	1	1	0	1	1	0	1
168	46	7	3	3	1	2	6	3	2	1.7	0.133766	1	0	0	1	1	1	0	0	0	0	1
169	40	21	3	1	1	1	4	1	2	1.2	0.446776	1	0	0	1	1	1	0	1	0	0	1
170	47	17	2	3	1	4	4	1	2	1.7	0.299685	1	0	0	1	1	1	0	1	0	0	1
171	33	13	2	3	1	2	4	3	2	1.4	0.414297	1	0	1	1	1	1	0	1	0	0	1
172	41	17	2	2	2	5	4	1	2	0.7	0.289529	1	1	0	1	1	1	0	1	0	0	1
173	43	19	2	3	2	5	6	1	2	1.8	0.562253	1	0	0	1	1	1	0	1	0	0	1
174	55	5	3	1	1	4	4	1	2	1.5	0.35861	1	0	0	1	1	1	0	0	0	0	1
175	50	11	2	3	2	5	4	1	2	1.5	0.43179	1	1	1	1	1	1	0	0	0	0	1
176	52	11	3	3	1	5	4	1	2	0.7	0.295389	1	0	0	1	1	1	0	0	0	0	1
177	42	13	2	1	1	2	4	1	2	1.4	0.356147	1	0	1	1	1	1	0	1	0	0	1
178	33	22	2	3	2	4	4	1	2	3.2	0.450367	1	0	0	2	2	1	0	0	0	0	1
179	48	12	2	1	1	2	5	1	2	0.9	0.24764	1	0	1	1	1	1	0	1	0	0	1
180	41	22	3	3	1	5	4	1	2	1.4	0.475817	2	0	0	1	1	1	0	0	0	0	1
181	37	20	2	3	2	5	4	1	2	0.6	0.607564	1	0	1	1	1	1	0	1	0	0	1
182	68	19	1	3	2	5	6	1	2	2.4	0.542107	1	1	0	1	1	1	0	0	0	0	2
183	51	13	2	3	1	5	4	1	2	2	0.195036	2	0	1	1	1	1	0	0	0	0	1
184	42	25	3	3	1	5	6	1	2	2.2	0.483965	1	1	1	1	1	1	0	1	0	0	1
185	37	24	2	3	1	2	6	3	1	1.8	0.427647	1	0	0	1	1	1	0	1	0	0	1
186	55	18	3	2	2	2	5	1	2	0.9	0.346723	1	0	0	1	1	1	0	0	0	0	1
187	60	22	1	3	2	5	6	1	2	2	0.505381	2	0	0	1	1	1	0	1	0	0	1
188	43	7	3	1	1	1	4	2	2	2	0.4494	1	0	0	1	1	1	0	0	0	0	2
189	38	18	2	3	1	2	6	1	1	1.4	0.402879	1	0	0	1	1	1	0	1	0	0	1
190	44	11	2	3	2	2	4	3	2	0.8	0.212161	1	0	0	1	1	1	0	0	0	0	1
191	42	16	2	3	2	5	4	3	1	1.9	0.217008	1	0	1	1	1	1	0	1	0	0	1
192	49	21	2	3	1	4	6	1	1	2.6	0.540598	1	1	0	1	1	1	0	0	0	0	2
194	59	19	2	3	1	5	6	3	1	2.4	0.48427	1	0	0	1	1	0	0	1	0	0	1
195	54	23	3	3	2	2	4	3	2	1.6	0.361515	1	1	0	1	1	0	0	1	0	0	1
196	44	17	2	3	1	5	4	1	1	1.5	0.271407	1	0	1	1	1	1	0	0	0	0	1
197	54	12	2	3	1	5	4	3	2	2.2	0.122665	2	0	1	1	1	1	0	0	0	0	1
198	44	15	3	3	1	5	4	1	2	2.1	0.192005	1	1	0	1	1	1	0	1	0	0	2
199	34	49	3	3	2	4	4	1	2	1.4	0.613165	1	0	0	2	2	1	0	1	0	0	1
200	52	18	2	3	1	2	6	3	1	2.5	0.474294	1	1	0	1	1	1	0	0	0	0	2
201	41	17	3	3	1	1	4	1	2	3.2	0.22023	1	1	1	1	1	1	0	1	0	0	1
202	52	21	2	3	1	5	4	1	1	0.9	0.467032	1	0	0	1	1	1	0	1	0	0	1
203	39	16	2	3	2	5	4	1	1	2.3	0.209978	1	1	0	1	1	1	0	1	0	0	1
204	47	17	2	3	2	5	4	1	1	0.9	0.276162	1	0	0	1	1	1	0	0	0	0	1
205	43	20	2	3	1	5	4	1	2	1.1	0.442463	1	0	1	1	1	1	0	1	0	0	1
206	52	21	2	3	1	2	5	1	2	1.1	0.333398	1	0	0	1	1	1	0	0	0	0	1
207	60	1	3	3	1	2	6	3	1	5.1	0.0828635	1	0	0	1	1	1	0	1	0	0	1
208	61	8	2	3	1	2	6	1	2	1.6	0.204199	1	1	1	1	1	1	0	0	0	0	1
209	45	17	2	2	2	2	4	1	2	0.9	0.249316	1	0	0	1	1	1	0	0	0	0	1
210	43	25	2	3	2	5	4	1	2	1.1	0.278087	1	0	1	1	1	0	0	1	0	0	1
211	48	11	2	3	1	5	4	1	2	1.3	0.196466	1	1	1	1	1	1	0	1	0	0	1
212	32	19	3	1	1	2	6	2	2	1.3	0.483155	3	0	0	1	1	1	0	1	0	0	1
213	34	19	2	2	2	5	4	1	1	0.7	0.528577	1	1	0	1	1	1	0	1	0	0	1
214	49	17	2	3	1	5	4	1	2	2.6	0.292524	1	0	0	1	1	1	0	1	0	0	1
215	45	28	3	3	1	2	6	3	1	2.6	0.419951	1	1	0	1	1	1	0	0	0	0	1
216	60	47	2	3	1	4	4	1	2	3.4	0.529646	1	0	0	1	1	1	0	0	0	0	2
217	45	23	2	3	2	5	4	1	2	0.9	0.506879	1	0	1	1	1	1	0	1	0	0	1
218	47	12	3	3	2	2	4	1	2	0.7	0.212419	1	0	1	1	1	1	0	1	0	0	1
219	54	11	2	3	1	5	6	3	2	4.8	0.152657	1	1	1	1	1	1	0	0	0	0	1
220	68	8	2	3	1	5	4	3	1	2.5	0.233474	1	1	0	1	1	1	0	1	0	0	1
221	43	19	2	3	2	2	4	1	2	0.8	0.363876	1	1	1	1	1	1	0	1	0	0	1
222	54	44	1	2	2	4	4	2	2	2	0.657189	1	1	0	2	2	0	0	0	0	0	2
223	43	24	2	3	1	5	4	1	2	2	0.281529	1	0	0	1	1	1	0	1	0	0	1
224	48	14	3	3	2	5	4	3	2	1.4	0.0949905	1	0	1	1	1	1	0	1	0	0	1
225	37	45	2	1	1	4	6	1	1	2.4	0.463285	1	1	0	2	2	1	0	1	0	0	2
226	45	14	2	3	1	2	6	1	2	3.5	0.116372	1	0	0	1	1	1	0	0	0	0	1
227	49	47	2	1	1	1	4	1	1	1.2	0.584983	1	0	0	2	2	1	0	1	0	0	2
228	61	3	3	3	1	2	6	3	2	2.7	0.095346	1	0	0	1	1	1	0	0	0	0	1
229	49	5	2	3	1	5	6	3	2	2.2	0.151775	2	0	1	1	1	1	0	0	0	0	2
230	59	5	1	3	2	5	4	3	2	1.7	0.160368	1	0	1	1	1	1	0	0	0	0	1
231	39	27	2	3	1	4	4	1	1	3.4	0.317353	1	0	0	1	1	1	0	1	0	0	2
232	35	12	2	1	1	2	5	2	2	2.9	0.282023	3	0	0	1	1	1	0	0	0	0	1
233	44	30	3	3	1	4	6	4	2	2.6	0.391163	1	0	1	2	2	1	0	0	0	0	2
234	41	7	2	1	1	1	6	1	2	0.8	0.145291	1	0	0	1	1	1	0	1	0	0	2
235	48	8	2	3	1	4	6	1	2	1.8	0.141315	1	0	1	1	1	1	0	0	0	0	1
236	38	2	3	1	1	2	5	1	2	1.5	0.173774	3	1	1	1	1	1	0	0	0	0	1
237	42	30	3	1	1	1	4	1	2	0.8	0.474135	1	0	1	1	1	1	0	1	0	0	2
238	57	19	2	1	1	1	6	2	2	1.7	0.580313	1	0	0	1	1	0	0	1	0	0	2
239	45	23	2	3	2	5	4	3	2	1.5	0.560173	1	1	1	1	1	1	0	0	0	0	1
240	59	16	1	3	2	5	4	3	2	1.8	0.237818	1	1	0	1	1	1	0	1	0	0	1
241	39	21	3	1	1	2	4	3	1	0.7	0.542144	1	0	0	1	1	1	0	1	0	0	1
242	49	13	3	3	2	1	4	1	2	1.5	0.253144	2	0	0	1	1	1	0	1	0	0	1
243	61	21	2	3	1	4	6	1	1	3	0.3819	1	0	0	1	1	1	0	1	0	0	1
244	53	9	1	3	2	2	4	1	1	0.9	0.231566	1	1	1	1	1	1	0	1	0	0	1
245	54	11	2	3	1	4	6	1	1	1.4	0.146493	1	0	1	1	1	1	0	0	0	0	1
246	47	17	2	3	1	2	4	1	2	1.2	0.265531	1	0	1	1	1	1	0	1	0	0	2
247	55	10	2	3	1	5	6	3	1	2	0.25896	1	0	0	1	1	1	0	1	0	0	1
248	42	1	3	3	1	2	6	1	2	1.4	0.122709	1	0	0	1	1	1	0	1	0	0	1
249	70	6	3	3	1	5	6	3	1	2.3	0.081915	1	0	1	1	1	1	0	0	0	0	1
250	55	44	2	3	1	2	6	1	2	2.5	0.428373	1	1	1	2	2	1	0	1	1	0	1
251	58	22	2	3	1	4	6	2	2	2.4	0.597071	1	0	1	1	1	1	0	1	0	0	1
252	46	17	2	3	1	2	6	1	2	2.5	0.18286	2	0	1	1	1	1	0	1	0	0	1
253	37	2	3	1	1	1	4	1	2	1.4	0.59368	1	0	1	1	1	1	0	0	0	0	2
254	38	24	2	1	1	1	4	1	2	0.6	0.490775	1	0	1	1	1	1	0	1	0	0	1
255	39	20	3	3	1	4	6	2	1	1.9	0.483816	1	1	1	1	1	1	0	1	0	0	2
256	55	13	2	3	2	2	5	1	2	0.4	0.416361	1	0	1	1	1	1	0	1	0	0	1
257	54	17	2	3	2	5	6	3	2	2.2	0.096677	1	0	1	1	1	1	0	1	0	0	1
258	47	25	2	3	2	5	4	3	2	1.1	0.430319	1	1	1	1	1	0	0	0	0	0	1
259	44	17	2	1	1	2	6	1	2	1.8	0.308676	1	0	1	1	1	1	0	0	0	0	1
260	53	15	2	3	2	5	4	3	2	0.6	0.25939	1	0	1	1	1	0	0	0	0	0	1
261	35	14	3	3	1	2	6	1	2	3.6	0.071216	1	0	1	1	1	1	0	1	0	0	1
262	64	13	2	3	2	4	3	1	2	1.1	0.209532	1	0	1	1	1	1	0	1	0	0	2
263	53	16	2	1	1	1	6	1	2	1.5	0.510145	1	1	1	1	1	1	0	0	0	0	1
264	42	14	3	3	2	5	4	1	2	1.9	0.127504	1	0	1	1	1	1	0	1	0	0	1
265	68	20	2	3	1	4	4	1	2	3.5	0.428893	1	0	1	1	1	1	0	0	0	0	2
266	55	8	3	3	2	2	4	3	1	2.3	0.15722	1	0	1	1	1	1	0	0	0	0	1
267	47	18	2	3	1	4	6	1	1	1.4	0.366847	1	1	1	1	1	1	0	1	0	0	2
268	47	9	3	3	2	4	4	1	2	2.2	0.17099	1	0	0	1	1	1	0	0	0	0	1
269	64	19	2	3	1	4	6	1	2	2.7	0.520149	1	1	1	1	1	1	0	1	0	0	1
270	51	10	2	3	2	5	4	3	2	1.3	0.179223	2	0	0	1	1	1	0	1	0	0	1

## Sheet: Sheet2
	Echotexture	Shape	Orientation	Margin	Echopattern	Posterior feactures	Calcification	Vascularity	Elasticity
1	homogeneous fat	oval	parallel	circumscribed	anechoic	no	present	present	not hard
2	homogeneous fibroglandular	round	not parallel	indistinct	hyperechoic	enhancement	absent	absent	hard
3	heterogeneous	irregular		angular	complex	shadowing
4				microlobulated	hypoechoic	combined
5				spiculated	isoechoic
6					heterogeneous
